# Supplementary material for: Mitochondrial ATP fuels ABC transporter-mediated drug efflux in cancer chemoresistance
Source: Nat Commun. 2021 May 14;12:2804. doi: 10.1038/s41467-021-23071-6 (PMC8121950; doi:10.1038/s41467-021-23071-6)
Supplement: Supplementary file 4 — Source data [file 41467_2021_23071_MOESM4_ESM.xlsx]

## Sheet: Fig. 1a
OCR OVCAR8 v. NCI/ADR-RES
Time (min)	OVCAR-8						NCI/ADR-RES
1.40975	1.9684	2.2399	2.0933	2.0512	1.5471	1.7868	2.8635	3.0297	3.1742	2.7779	2.6263
8.47939	1.9686	2.1833	2.1117	1.3826	1.5484	1.6291	2.8372	2.9886	3.1358	2.7524	2.532
15.5714	1.9762	2.2346	2.098	1.4153	1.5787	1.7176	2.8589	3.0254	3.1879	2.7719	2.5205
22.6614	0.9412	1.1903	1.0459	0.7704	0.8381	0.9665	1.2887	1.358	1.4749	1.4188	1.1277
29.8416	0.9987	1.1974	1.053	0.7958	0.9126	0.9392	1.2293	1.2645	1.3698	1.3778	1.075
36.9319	0.9414	1.1977	1.1642	0.866	0.8626	0.9624	1.202	1.2254	1.3458	1.3325	1.064
44.025	2.4353	2.862	2.6722	1.6856	1.9163	2.1978	3.0839	3.2798	3.4977	3.2766	2.707
51.1806	2.3684	2.7277	2.6188	1.669	1.8801	2.0967	3.0853	3.3044	3.4957	3.3171	2.8156
58.2851	2.234	2.6382	2.5458	1.6613	1.7598	2.1068	3.136	3.3952	3.5363	3.3607	2.9164
65.3929	0.3059	0.4365	0.3466	0.3016	0.274	0.3763	0.6551	0.6661	0.7587	0.8747	0.4488
72.6136	0.3586	0.3711	0.3646	0.3943	0.418	0.3811	0.6852	0.6729	0.7821	0.8737	0.4343
79.6951	0.3871	0.5232	0.3096	0.3892	0.4836	0.4167	0.6843	0.6347	0.7421	0.8655	0.4246

## Sheet: Fig. 1b
Basal OCR v. ATP OCR OVCAR8 v. NCI/ADR-RES
	OVCAR-8						NCI/ADR-RES
Basal	1.9762	2.2346	2.098	1.4153	1.5787	1.7176	2.8589	3.0254	3.1879	2.7719	2.5205
ATP	1.0348	1.0369	0.9338	0.5493	0.7161	0.7552	1.6569	1.8	1.8421	1.4394	1.4565

## Sheet: Fig. 1c
ECAR OVCAR8 v. NCI/ADR-RES
OVCAR-8	NCI/ADR-RES
2.5886	1.9881
2.8463	2.3786
2.6172	2.4914
1.9266	2.2722
1.9585	2.3493
2.0769

## Sheet: Fig. 1d
MITO AND GLYCO ATP PRODUCTION RATES IN OVCAR8 v. NCI/ADR-RES
OVCAR-8				NCI/ADR-Res
Mito ATP (pmol/min/1000 cells)	Glyco ATP (pmol/min/1000 cells)	Total ATP (pmol/min/1000 cells)		Mito ATP (pmol/min/1000 cells)	Glyco ATP (pmol/min/1000 cells)	Total ATP (pmol/min/1000 cells)
15.0263	25.1483	40.1746		38.6387	23.7024	62.341
16.6803	27.067	43.7473		39.6056	22.8764	62.4821
15.6514	26.2517	41.9032		38.9029	27.2416	66.1445
14.6855	24.9919	39.6775		38.6178	27.2527	65.8705
14.9898	27.3191	42.3089		32.0459	24.2909	56.3368
12.9587	24.2839	37.2426		37.8565	24.9954	62.8519
15.5266	25.1795	40.7061		36.9703	22.8645	59.8348
15.5999	27.1187	42.7187		37.5776	26.6589	64.2365
10.8623	24.0006	34.8629		34.0771	25.5735	59.6506
14.107	20.7302	34.8373		32.8342	25.9161	58.7503
12.4913	20.6022	33.0935		40.0537	26.7028	66.7565
15.0986	23.2149	38.3135		37.5429	27.7852	65.3281
14.5286	25.4793	40.0079		35.8754	28.7561	64.6315
15.2179	27.8933	43.1112		33.2677	29.3847	62.6524
14.2626	26.2143	40.477		35.5696	28.23	63.7996
11.7407	24.0127	35.7534
13.4873	25.6074	39.0947
12.9915	24.3704	37.3618
11.5188	24.4889	36.0076
Mito ATP/Total ATP	GlycoATP/Total ATP			Mito ATP/Total ATP	GlycoATP/Total ATP
0.374025	0.625975			0.619795	0.380205
0.381287	0.618713			0.633872	0.366128
0.373514	0.626486			0.58815	0.41185
0.370122	0.629878			0.586269	0.413731
0.354293	0.645707			0.568827	0.431173
0.347953	0.652047			0.602312	0.397688
0.381431	0.618569			0.617873	0.382127
0.365178	0.634822			0.584988	0.415012
0.311572	0.688428			0.571278	0.428722
0.404941	0.595059			0.558877	0.441123
0.377455	0.622545			0.599997	0.400003
0.39408	0.60592			0.574682	0.425318
0.363143	0.636857			0.555077	0.444924
0.352992	0.647008			0.530988	0.469012
0.352364	0.647636			0.55752	0.44248
0.328379	0.671621
0.344991	0.655009
0.34772	0.65228

## Sheet: Fig. 1e
OCR MES v. MES/DOX
Time (min)	MES						MES/Dox
1.40975	1.6757	2.0626	2.3201	2.5551	1.3097	1.531	3.8151	3.6792	3.9046	3.0172	2.3025	2.4893	3.3731
8.47939	1.6984	2.0341	2.3343	2.5349	1.3103	1.4941	3.7388	3.5813	3.8061	2.9668	2.2444	2.4273	3.4006
15.5714	1.7137	1.9894	2.394	2.5605	1.2996	1.4775	3.7002	3.5658	3.7314	2.9861	2.2445	2.423	3.3572
22.6614	1.3511	1.1527	1.3914	1.521	0.8286	0.9932	2.1744	2.3983	2.2807	1.774	1.5634	1.7953	2.0631
29.8416	1.343	1.1758	1.4002	1.5978	0.7968	0.9446	2.1692	2.3921	2.2406	1.7859	1.49	1.7159	2.0738
36.9319	1.3597	1.2605	1.4966	1.6589	0.8394	0.9856	2.1521	2.3256	2.2004	1.7867	1.4532	1.6811	2.0307
44.025	1.7496	2.4146	2.5319	2.7673	1.4919	1.6962	4.2034	3.8907	3.9099	3.2312	2.3578	2.5105	3.5914
51.1806	1.8062	2.4347	2.5299	2.7891	1.5489	1.6817	4.3237	4.0076	4.0497	3.2148	2.4432	2.6573	3.7414
58.2851	1.8021	2.371	2.405	2.6691	1.536	1.6072	4.2608	3.9235	4.0719	3.1848	2.5166	2.6787	3.7289
65.3929	0.8258	0.6293	0.6824	0.8334	0.489	0.5619	1.1113	1.358	1.3734	0.9444	0.987	1.1136	1.1245
72.6136	0.694	0.6001	0.6506	0.7937	0.5674	0.4844	1.0813	1.2632	1.2391	0.9256	0.9361	1.0418	1.0965
79.6951	0.5819	0.5781	0.6697	0.7468	0.4668	0.4907	1.0559	1.2559	1.2078	0.8829	0.8811	0.9873	1.0708

## Sheet: Fig. 1f
Basal OCR v. ATP OCR MES V. MES/DOX
	MES						MES/Dox
Basal	1.7137	1.9894	2.394	2.5605	1.2996	1.4775	3.7002	3.5658	3.7314	2.9861	2.2445	2.423	3.3572
ATP	0.354	0.7289	0.8974	0.9016	0.4602	0.4919	1.5481	1.2402	1.531	1.1994	0.7913	0.7419	1.3265

## Sheet: Fig. 1g
ECAR MES v. MES/DOX
MES	MES/Dox
1.1103	1.3148
1.4875	1.3354
1.6175	1.5204
0.9958	1.1944
	0.9546
	1.4016
	1.7142

## Sheet: Fig. 1h
MITO AND GLYCO ATP PRODUCTION RATES IN MES v. MES/DOX
MES				MES/DOX
Mito ATP (pmol/min/1000 cells)	Glyco ATP (pmol/min/1000 cells)	Total ATP (pmol/min/1000 cells)		Mito ATP (pmol/min/1000 cells)	Glyco ATP (pmol/min/1000 cells)	Total ATP (pmol/min/1000 cells)
15.0523	15.5619	30.6142		26.9561	6.35848	33.3146
20.0142	15.6464	35.6607		28.5948	6.79423	35.389
18.6233	15.0686	33.6919		27.4015	8.16582	35.5673
11.0485	17.9731	29.0216		22.0866	6.62507	28.7117
19.5346	15.0458	34.5803		26.5215	8.07269	34.5942
19.6032	14.2819	33.8851		28.6371	9.36871	38.0058
19.3632	15.6479	35.0111		28.5761	6.09393	34.67
18.1029	13.3674	31.4703		22.8721	7.87829	30.7504
				28.6464	6.91936	35.5658
Mito ATP/Total ATP	GlycoATP/Total ATP			Mito ATP/Total ATP	GlycoATP/Total ATP
0.491678	0.508322			0.809138	0.190862
0.561241	0.438759			0.808013	0.191987
0.552754	0.447246			0.770412	0.229588
0.380699	0.619301			0.769255	0.230745
0.564904	0.435096			0.766646	0.233354
0.57852	0.42148			0.753492	0.246508
0.553059	0.446941			0.824231	0.175769
0.575239	0.424761			0.743799	0.256201
				0.805449	0.194551

## Sheet: Fig. 1i
STEADY STATE METABOLOMICS OVCAR8 v. NCI/ADR-RES - HEAT MAP																				Medians		nci-adr-res v. ovcar8
N.	compound	CmpdID	Pathway	parent	medRt	Polarity	nci-adr-res-1	nci-adr-res-2	nci-adr-res-3	nci-adr-res-4	ovcar8-1	ovcar8-2	ovcar8-3	ovcar8-4	blank01	blank02	Techmix01	Techmix02	Techmix03	ovcar8	nci-adr-res	fold chg	p-value
1	L-alanine	C00041	Amino acids	90.0555	0.63715	5+	24132900	24873720	25174420	23038700	21141530	21547460	22410700	25334360	141602	262602	4681074	21876140	24241950	21979080	24503310	1.11485	0.177632
2	L-arginine	C00062	Amino acids	175.119	0.612612	5+	26149860	24809140	24032850	24282840	21107350	18888230	21851600	19391900	16049.9	87197.1	10838680	20446500	21775000	20249625	24545990	1.21217	0.00264253
3	L-asparagine	C00152	Amino acids	133.06	0.632166	5+	5376476	5445190	5883608	5443122	3440691	4321256	4403402	5070458	14009.9	9753.02	2856445	5202358	6414736	4362329	5444156	1.24799	0.0288357
4	L-aspartate	C00049	Amino acids	134.045	0.639996	5+	35179980	35806660	40819640	38864620	26279810	31485470	30998100	34204950	1413.26	31812.1	11855610	35204680	34159050	31241785	37335640	1.19505	0.0179887
5	L-cysteine	C00097	Amino acids	122.027	0.65099	5+	4718016	5363604	5676248	5379934	4783919	5317896	5112026	7107130	2566.66	2688.23	1077147	4548148	4841212	5214961	5371769	1.03007	0.625215
6	L-glutamate	C00025	Amino acids	148.06	0.631606	5+	267024100	292997000	287993100	287255300	272885900	310640000	304423700	370463000	147466	106127	96722240	299067100	347748700	307531850	287624200	0.935266	0.229759
7	L-glutamine	C00064	Amino acids	147.076	0.635951	5+	52580140	53974240	49805170	49857340	49221210	47953230	57661300	60530610	51333.6	56899.2	19715250	54310840	62439210	53441255	51218740	0.958412	0.525955
8	glycine	C00037	Amino acids	76.04	0.642505	5+	3541181	3333057	3321975	3718810	3051076	3519917	3764035	4425668	51317.1	657444	955135	3943379	4122418	3641976	3437119	0.943751	0.525373
9	L-histidine	C00135	Amino acids	156.077	0.600825	5+	4421904	4477788	4884954	4610672	2680365	2617757	3308872	3275711	18159.8	56110.6	1518824	3951042	4062686	2978038	4544230	1.52591	0.000811164
10	L-leucine/isoleucine	C00123	Amino acids	132.102	0.66055	5+	113255000	118609000	124899700	127929700	74242110	96083810	89397830	101395800	56416	77060.1	109144	118198400	140155400	92740820	121754350	1.31285	0.00687983
11	L-lysine	C00047	Amino acids	147.113	0.59501	5+	8384514	8156290	8980707	9842918	3878874	4772962	5301782	5412290	11051.9	53126.9	2536332	6993622	8315802	5037372	8.68261e+06	1.72364	0.000243308
12	L-methionine	C00073	Amino acids	150.058	0.762219	5+	5549216	6063790	5646764	7028622	3650989	3707641	5035878	5368840	1534.78	0	1810341	5695168	6256004	4.37176e+06	5855277	1.33934	0.0289054
13	L-phenylalanine	C00079	Amino acids	166.086	1.42355	5+	5166852	5170816	5847400	6412360	2960734	3473377	4284468	4177542	22298.5	34532.3	2552577	4365286	5078096	3.82546e+06	5509108	1.44012	0.00435283
14	L-proline	C00148	Amino acids	116.071	0.652928	5+	150354000	130625300	151071800	150626500	152427400	149005300	158140800	171619900	404798	527936	31240430	146296300	158819100	155284100	150490250	0.969129	0.136939
15	L-serine	C00065	Amino acids	106.05	0.632637	5+	2022088	2253140	2246038	2767568	1284620	1389257	1716988	1721470	138259	128415	885155	2040535	2414125	1.55312e+06	2249589	1.44843	0.00790594
16	L-threonine	C00188	Amino acids	120.066	0.646964	5+	7492732	7684656	8142142	7698170	4824012	5310648	6411840	7024102	5977.08	39623.2	1772497	7179902	7768794	5861244	7691413	1.31225	0.0298601
17	L-tryptophan	C00078	Amino acids	205.097	1.70514	5+	11016400	9937601	11008610	13357970	7955984	7393658	10201120	9179329	9459.96	31390	1743196	10999920	9941201	8.56766e+06	11012505	1.28536	0.0332376
18	L-tyrosine	C00082	Amino acids	182.081	0.757982	5+	5987270	6410512	6459076	7294688	3006245	3898670	4757924	5057406	19430.1	15789.3	1839548	5700714	6834522	4328297	6434794	1.48668	0.00750756
19	L-valine	C00183	Amino acids	118.086	0.664257	5+	52200230	52468340	56092430	52309200	40083990	37990830	43466040	41210150	7255368	1756606	29934780	47826770	51955060	40647070	52388770	1.28887	0.000175057
20	ATP	C00002	Nucleotides	505.988	0.5246	5-	3185185	2.55025e+06	2.44731e+06	2065439	387825	585774	712324	503001	3304.14	90150.1	126512	1.77199e+06	1.66133e+06	544388	2498778	4.59007	0.00196384
21	ADP	C00008	Nucleotides	426.022	0.55854	5-	6555772	6065822	5627218	5020242	1195020	1324574	1603449	1271472	161426	71152	547590	3526556	3216777	1298023	5846520	4.50417	0.00045212
22	AMP	C00020	Nucleotides	348.069	0.711897	5+	21303820	19382830	17768540	14960530	740199	837652	1008284	812021	9198.44	23715.7	3059373	8948680	10531080	824836	18575685	22.5205	0.000958788
23	dAMP	C00360	Nucleotides	332.076	0.665874	5+	247010	363603	311954	314133	257605	305570	338418	332865	0	0	48955.9	270694	266388	319218	313044	0.980659	0.985827
24	Adenosine	C00212	Nucleotides	266.089	0.67445	5-	56869	52127.1	62705.7	51022.4	43165.3	56695.4	64920.2	38247	8188.81	2090.7	8625.36	63429.2	70328.6	49930.4	54498	1.09148	0.5009
25	Adenine	C00147	Nucleotides	136.062	0.669533	5+	4681998	4823433	5343932	4569250	1855910	1827785	2208756	1771566	542385	326130	1075971	3600824	4057361	1.84185e+06	4.75272e+06	2.58041	3.33887e-05
26	GDP	C00035	Nucleotides	442.017	0.517061	5-	1396264	1410311	1303427	1315924	358284	397962	432944	292844	74150.2	567376	154210	803266	779363	378123	1356094	3.58638	3.54652e-07
27	GMP	C00144	Nucleotides	364.064	0.885507	5+	2400772	2390090	2258350	1905687	95866	125174	120159	89576.1	950.765	0	181123	1100498	1080844	108013	2324220	21.518	0.000328026
28	Guanosine	C00387	Nucleotides	282.084	0.743676	5-	93011	110978	96283.9	108844	275265	594398	568583	593627	0	0	80333.7	348971	242979	581105	102564	0.176498	0.0135503
29	Guanine	C00242	Nucleotides	152.057	0.756242	5+	403299	364632	427807	548226	1743644	1936989	2431683	2293858	26831.6	12688.1	1277566	1423827	1399965	2.11542e+06	415553	0.19644	0.00118932
30	CTP	C00063	Nucleotides	481.977	0.560203	5-	483410	422287	439497	472869	447503	721665	773763	655819	0	1906.21	27501.5	557421	521302	688742	456183	0.662342	0.0695397
31	CDP	C00112	Nucleotides	402.01	0.519613	5-	1228105	1002104	1082754	1076646	676421	703983	878290	711149	0	0	211422	942514	1050006	707566	1079700	1.52594	0.00168802
32	CMP	C00055	Nucleotides	322.044	0.53059	5-	783555	781840	733690	682620	146341	129752	180992	149787	0	0	177664	426843	488796	148064	757765	5.11782	1.64241e-05
33	Cytidine	C00475	Nucleotides	242.079	0.582319	5-	2031748	1953112	2140788	2093888	939895	1151636	1315728	1539288	0	0	288247	1651960	2439069	1233682	2062818	1.67208	0.00495865
34	Thymidine	C00214	Nucleotides	241.081	1.79021	5-	305951	301790	274266	308615	186431	237766	263818	248392	0	6703.66	153046	257852	298590	243079	303871	1.25009	0.0239422
35	Thymine	C00178	Nucleotides	125.034	0.622358	5-	128917	126405	110512	126769	131550	114834	127277	116692	13506.7	16411	56392.4	127640	127369	121985	126587	1.03773	0.926786
36	UTP	C00075	Nucleotides	482.961	0.558213	5-	1944783	1760894	1773049	1743530	319858	612303	696481	300259	0	0	35432.1	1184130	1054252	466080	1.76697e+06	3.79113	0.000206717
37	UDP	C00015	Nucleotides	402.995	0.507704	5-	5316928	4582916	4779398	4371268	665498	697815	935314	581638	9632.33	117922	499209	2649460	2825335	681657	4681157	6.86732	6.7244e-05
38	UMP	C00105	Nucleotides	323.028	0.538067	5-	3530433	3742542	3135419	2705698	120470	149615	164491	79945	0	7623.58	778764	1853122	1559271	135043	3332926	24.6805	0.000780626
39	Uracil	C00106	Nucleotides	111.019	0.659677	5-	5121742	6437090	7435372	7724004	9321921	9244679	11099060	9295071	20506.5	35336.2	901925	9187491	9771449	9308496	6936231	0.745151	0.00708907
40	IMP	C00130	Nucleotides	349.053	0.923078	5+	496053	504205	499742	401931	23722.7	22957	25811.2	26858.8	1537.09	5846.6	39956.2	300691	256506	24767	497898	20.1033	0.000348782
41	Inosine	C00294	Nucleotides	267.073	0.662525	5-	8702914	12161080	12305680	12606760	18267070	17095970	19968730	12410890	0	0	1066046	16328980	15516050	17681520	12233380	0.691874	0.0339698
42	Hypoxanthine	C00262	Nucleotides	135.03	0.668531	5-	31389380	38631060	43306020	45223620	54848180	51187890	57504770	48006220	100026	19114.4	5081582	51786100	50356600	53018035	40968540	0.772728	0.0147488
43	Xanthine	C00385	Nucleotides	151.025	0.661683	5-	6570614	6918538	8159514	9523261	12584400	12539520	14020030	16673250	5158.03	2305.5	967793	11781310	12768180	13302215	7539026	0.56675	0.00279614
44	(S)(+)-Allantoin	C02350	Nucleotides	157.036	0.645227	5-	149478	143268	132423	154686	121901	134260	142152	121919	1926.63	1038.93	27578.9	144910	135255	128090	146373	1.14274	0.0741942
45	5-Hydroxyisourate	C11821	Nucleotides	185.031	0.635531	5+	6600634	6845890	6129292	6672658	13074440	11204840	11933680	11254750	0	0	1959140	9079588	9225750	11594215	6636646	0.57241	0.000477495
46	Urate	C00366	Nucleotides	167.019	1.72827	5-	31542.9	34853.3	34968.2	38424.3	16682.4	23249	24858.9	28026.6	0	1617.41	7740.49	36876	52230.3	24054	34910.7	1.45135	0.00875882
47	5'-Phosphoribosyl-N-formylglycinamide	C04376	Nucleotides	315.058	0.741518	5+	393282	349770	421461	382274	209665	208253	304488	253735	0	0	53841.9	244179	272933	231700	387778	1.67362	0.00302279
48	5-6-Dihydrothymine	C00906	Nucleotides	127.05	0.649362	5-	1827361	1917009	1719157	1691828	1844995	2011282	2043275	1913102	7412.18	9709.44	544418	1812712	1845866	1962192	1773259	0.903713	0.0551163
49	Nicotinamide	C00153	Nucleotides	123.055	0.667782	5+	28843990	32332140	35287610	33250980	14017730	16460550	15604500	18348710	1663579	1509869	7088598	24588950	29406350	16032525	32791560	2.04531	0.000125018
50	Adenylosuccinic acid	C03794	Nucleotides	462.067	0.504509	5-	592185	432131	468560	409512	17050.8	22109.8	17652.6	19799.2	2575.3	0	22942.8	235109	258971	18725.9	450346	24.0493	0.00151291
51	UDP-glucose	C00029	Nucleotides	565.048	0.527478	5-	3036627	2653580	2983349	2710025	1842791	1852765	1906913	1591182	116661	415667	540798	2466370	2426863	1847778	2846687	1.5406	0.000191621
52	NADPH	C00005	Nucleotides	744.08	0.514475	5-	56418.5	36413	44920.5	47212.9	6418.56	27721.2	30933.7	38429.3	0	0	1975.78	40923.3	46476.1	29327.4	46066.7	1.57077	0.0524297
53	NAD+	C00003	Nucleotides	664.115	0.661165	5+	3711520	4566386	4461792	3716853	1893804	2314302	2526449	2518169	0	0	1498587	3455175	4128225	2.41624e+06	4.08932e+06	1.69244	0.00115706
54	NADH	C00004	Nucleotides	664.116	0.550129	5-	220557	177386	158473	163799	214669	219590	181276	212269	0	0	54178	153756	208483	213469	170592	0.799144	0.164944
55	Diphosphate	C00013	Phosphates	176.935	0.532482	5-	13250200	14018560	14756440	14311440	18897040	19043040	17841270	16779580	4447.13	762955	6467782	16383280	14777490	18369155	14165000	0.77113	0.00127825
56	D-Glucose	C00031	Glycolysis	179.055	0.627687	5-	13245630	15120110	15483060	14798540	8514636	10892060	12217580	13205660	14889.1	8930.6	2541568	12194450	14475520	11554820	14959325	1.29464	0.0337789
57	D-Glucose 6-phosphate	C02965	Glycolysis	259.022	0.523244	5-	965733	879319	944493	931320	720689	728885	790393	910790	1210.97	0	271013	854282	815901	759639	937907	1.23467	0.039838
58	D-Fructose 1-6-bisphosphate	C00354	Glycolysis	338.988	0.518014	5-	693229	598937	648081	624524	521029	510356	577103	565111	220117	0	104817	606317	606943	543070	636302	1.17168	0.00985394
59	D-Glyceraldehyde 3-phosphate/Glycerone phosphate	C00118	Glycolysis	168.989	0.511398	5-	79992.5	88314.3	88696.1	93905	73939.8	77792.1	105776	106402	16602.6	0	20268.4	82966.8	87477.4	91784.3	88505.2	0.964274	0.743898
60	2/3-Phospho-D-glycerate	C00631	Glycolysis	184.985	0.553071	5-	331029	318597	334435	363356	464036	371523	357735	391849	95430.4	0	236391	353054	342096	381686	332732	0.871742	0.0809902
61	Pyruvate	C00022	Glycolysis	87.0073	0.577216	5-	300991	297121	283715	339693	403531	370553	376885	328033	0	104222	130515	371427	353537	373719	299056	0.800216	0.0188167
62	Lactate	C01432	Glycolysis	89.0229	0.581521	5-	19984170	20611440	22715860	27923880	30321490	28519180	27757210	28896200	0	1310916	6353752	23699720	28321180	28707690	21663650	0.754629	0.0384425
63	Maltose	C00208	Other sugars	341.109	0.635234	5-	78960.8	101403	94226.8	112907	71081.8	81829.2	77783.4	64310.3	0	1437.7	27229.4	86551.8	104069	74432.6	97815	1.31414	0.0386844
64	Mannitol	C00392	Other sugars	181.07	0.658351	5-	269193	293102	287456	302170	215641	186355	245363	226844	0	2349.84	33665	311287	275231	221242	290279	1.31204	0.00521762
65	D-Arabitol	C01904	Other sugars	151.06	0.647837	5-	318789	364619	343100	351264	116018	127009	158137	125710	0	1292.63	47774.6	216628	234190	126360	347182	2.74757	3.85231e-06
66	Citrate	C00158	TCA cycle	191.019	0.55165	5-	6144180	6624204	6092672	6558234	3894526	4806244	5379170	4769874	0	24256.2	622398	5444776	7121470	4788059	6351207	1.32647	0.00730469
67	2-Oxoglutarate	C00026	TCA cycle	145.013	0.532913	5-	82373.1	82130.5	71494.5	72470.9	119781	134000	142412	140057	0	0	26270.1	104912	106002	137029	77300.7	0.56412	0.000239484
68	2-Oxoglutaramate	C00940	TCA cycle	144.029	0.556165	5-	66008.9	46540.8	101089	95699.3	99311.9	67225.7	95442.4	83970.9	0	2388.97	30793.2	95180.1	100370	89706.6	80854.1	0.901317	0.562861
69	Succinate	C00042	TCA cycle	117.018	0.546253	5-	5051718	4632874	4694440	4474824	3089888	2754352	3435312	3081745	0	40148.6	1011036	3928469	4244450	3.08582e+06	4663657	1.51132	0.000132961
70	Fumarate	C00122	TCA cycle	115.002	0.568043	5-	1998416	2118175	2108554	2202846	2628653	2866999	2677834	2757380	0	5807.27	853611	2447443	2568713	2717607	2.11336e+06	0.777656	0.000108701
71	Malate	C00149	TCA cycle	133.013	0.561123	5-	13499630	15175080	14208560	16032200	21240740	22191530	21088750	21688840	0	7420.37	7006020	17921840	18810180	21464790	14691820	0.684461	0.000287452
72	2-Hydroxyglutarate/Citramalate	C02630	Alternative Carboxylic acids	147.029	0.56043	5-	110985	102400	108831	102258	158238	154510	158279	122248	0	1107.79	34632.1	140985	120340	156374	105616	0.675404	0.0139631
73	D-Erythrose 4-phosphate	C00279	Pentose Phosphate Pathway	199	0.532571	5-	61256.6	60428.1	63666.4	67496.7	66070.9	62217.9	74146	87996	0	1032.78	24214	73418	77891.9	70108.5	62461.5	0.890926	0.198321
74	Sedoheptulose 1-phosphate	C06222	Pentose Phosphate Pathway	289.033	0.5271	5-	368576	423839	387490	400416	280751	330259	343344	341264	0	0	124089	344470	360856	335762	393953	1.17331	0.00981926
75	alpha-D-Ribose 1-phosphate	C00620	Pentose Phosphate Pathway	229.012	0.526962	5-	1363503	1686475	1505766	1510734	1551482	1717348	1958548	1755789	0	6298.43	582732	1665121	1550789	1.73657e+06	1508250	0.868523	0.0775675
76	Glutathione	C00051	GSH homeostasis	308.09	0.755173	5+	334475500	312559800	399524000	311638700	270485600	277005400	335149100	377691900	4815.74	0	69368890	310882000	382224100	306077250	323517650	1.05698	0.484725
77	Glutathione disulfide	C00127	GSH homeostasis	613.158	0.763668	5+	562418	670356	651173	591421	400096	500272	571475	470018	0	14489.3	86572.1	771087	730399	485144	621297	1.28064	0.0253219
78	5-Oxoproline	C01879	GSH homeostasis	128.034	0.569729	5-	20035530	17614330	18651800	18941670	25838820	25910490	24729090	26230150	0	49707.5	7570170	22402080	21365110	25874655	18796735	0.726454	6.83877e-05
79	S-Glutathionyl-L-cysteine	C05526	GSH homeostasis	425.08	0.545641	5-	185201	142348	120420	226713	206357	116059	169554	110912	0	0	51079.1	162111	222816	142807	163775	1.14683	0.60382
80	Cys-Gly	C01419	GSH homeostasis	179.048	0.664569	5+	4778120	5860486	6080250	5368502	3963465	4502258	4801410	5232628	0	0	971367	5150872	7149080	4651834	5614494	1.20694	0.0630422
81	Ascorbate	C00072	GSH homeostasis	175.024	0.502902	5-	125971	127184	131568	149338	42464.3	52379.5	64333.7	48229.7	0	14083.8	7903.24	89208.5	106360	50304.6	129376	2.57185	3.10503e-05
82	Dehydroascorbate	C05422	GSH homeostasis	173.008	0.525554	5-	155108	127602	132534	126829	154124	158130	189748	152763	0	0	42665.8	146964	146504	156127	130068	0.833091	0.0455863
83	gamma-L-Glutamyl-L-cysteine	C00669	Gamma-glutamyls	251.069	0.779784	5+	2664481	2003993	2886200	2974413	1912238	2137534	2557639	2001136	1277.58	0	212297	2444370	2503574	2069335	2.77534e+06	1.34118	0.124306
84	(5-L-Glutamyl)-L-glutamine	C05283	Gamma-glutamyls	276.118	0.652116	5+	298910	339812	401673	419419	1203147	1277576	1472158	1753495	0	0	307697	1021544	1165173	1374867	370742	0.269657	0.00240097
85	L-Homocysteine	C00155	Serine biosynthesis and one-carbon metabolism	134.028	0.627264	5-	56438.4	68034	65424.2	59195.8	16893.1	27312	30071.6	25626.4	0	747.065	14677.1	32911.4	38355.8	26469.2	62310	2.35405	7.76802e-05
86	Cystathionine	C00542	Serine biosynthesis and one-carbon metabolism	223.074	0.644766	5+	3064252	3084263	3290207	3202434	939436	1103815	1054236	1513800	1120.58	0	966333	2059556	2574364	1.07903e+06	3.14335e+06	2.91314	0.000114375
87	Dimethylglycine	C01026	Serine biosynthesis and one-carbon metabolism	102.055	0.574554	5-	1006958	970756	949508	1005867	1064278	1100636	1159471	1134494	0	758.579	404085	1073148	1112082	1117565	988311	0.884343	0.00281178
88	Phosphoserine	C02532	Serine biosynthesis and one-carbon metabolism	186.016	0.650759	5+	1322338	1487435	1617949	1487417	3348231	3353152	2480110	2747266	2007.85	51496.3	815451	1867495	1750121	3.04775e+06	1487426	0.488041	0.00451241
89	S-Adenosyl-L-homocysteine	C00021	Serine biosynthesis and one-carbon metabolism	383.114	0.66302	5-	152892	198011	216287	190078	196282	175034	208810	199425	0	0	11970.1	208825	190757	197854	194044	0.980746	0.728788
90	S-Adenosyl-L-methionine	C00019	Serine biosynthesis and one-carbon metabolism	399.143	0.637242	5+	857157	900380	686430	753074	361025	493031	666497	612978	12642.7	0	165848	610659	632185	553005	805116	1.45589	0.0218114
91	Ornithine	C01602	Urea cycle	133.097	0.587367	5+	662982	553467	816176	1204150	27990.3	32905.9	89827.2	45578.3	0	25749.3	134371	385632	490054	39242.1	739579	18.8466	0.0123631
92	L-Citrulline	C00327	Urea cycle	176.103	0.637219	5+	3890313	4907072	4826986	5106004	1511116	1599510	2043886	2401423	25074	17457.9	843227	3694970	3878451	1821698	4867029	2.6717	0.000248389
93	Argininosuccinate	C03406	Urea cycle	291.129	0.636943	5+	1094164	924501	1117527	968319	925862	1207270	1214132	1369926	0	0	452986	1296295	1547492	1210701	1.03124e+06	0.851772	0.206786
94	Putrescine	C00134	Polyamines	89.1079	0.596981	5+	2599988	2593844	2425202	2188696	2173933	2563768	2555965	2347354	52428.7	17909.3	777681	2368284	2211354	2.45166e+06	2509523	1.0236	0.766938
95	Spermidine	C00315	Polyamines	146.165	0.575861	5+	2828642	2803390	2409113	2258311	3533436	4818542	4658502	4082872	7523.91	400484	1022385	3590904	3693729	4370687	2.60625e+06	0.596302	0.00511921
96	Spermine	C00750	Polyamines	203.223	0.550392	5+	533013	639647	607829	603933	624735	1409646	1780039	924925	0	68760.1	308455	1243473	1235922	1.16729e+06	605881	0.519051	0.104477
97	N-Acetylneuraminate	C00270	Aminosugars	310.112	0.762524	5+	343068	365403	322373	426927	198429	221959	296090	358237	0	8077.21	53925.4	357048	351338	259024	354236	1.36758	0.075481
98	UDP-N-acetyl-D-glucosamine	C00043	Aminosugars	606.074	0.510978	5-	6029590	5346558	6077392	5820928	3837310	4199980	4219220	3707591	0	62507.7	1192608	5208232	4990374	4018645	5925259	1.47444	0.000181705
99	CMP-N-acetylneuraminate	C00128	Aminosugars	613.139	0.51551	5-	232783	204329	238756	231446	209730	211454	228466	235212	0	0	64406.2	244170	249064	219960	232115	1.05526	0.592802
100	Carnosine	C00386	Arginine and proline metabolism	227.114	0.597224	5+	56910.5	22378.6	34427.1	36965	46878.6	24824	30921.8	31410.3	0	0	17127.1	26880.8	49464.4	31166	35696	1.14535	0.646897
101	Phosphocreatine	C02305	Arginine and proline metabolism	210.028	0.516828	5-	55262.5	53066.7	50912	61662	150166	176380	147416	218074	0	0	30043.1	112583	107500	163273	54164.6	0.331743	0.00499848
102	Creatine	C00300	Arginine and proline metabolism	132.077	0.647631	5+	1402299000	1353976000	1437415000	1457863000	1142794000	1183287000	1175427000	1219381000	243825	143217	253212800	1262277000	1281131000	1179357000	1419857000	1.20392	0.000281905
103	Creatinine	C00791	Arginine and proline metabolism	114.066	0.654335	5+	9426684	9226068	9902754	9629811	6546842	7579214	7576200	6862650	132557	185560	1987658	8203642	8504751	7219425	9.52825e+06	1.31981	0.000630897
104	N-Succinyl-L-citrulline	C18048	Arginine and proline metabolism	274.104	0.550558	5-	62439.8	74634.3	53771.9	64202.9	248718	256257	213800	278537	0	0	62219.6	164403	169480	252488	63321.3	0.25079	0.000354455
105	trans-4-Hydroxy-L-proline	C01157	Arginine and proline metabolism	130.05	0.639456	5-	3968769	4120931	4091915	4000207	2916128	3157280	3139636	3249364	0	0	1257666	3698827	3796124	3148458	4046061	1.28509	0.000158905
106	Pantothenol	C00864	Panthothenate metabolism	218.103	0.617675	5-	795363	957834	1011441	821598	1716890	1727497	1891423	1763959	0	0	204539	1286514	1521515	1745728	889716	0.509653	1.81491e-05
107	5-6-Dihydrouracil	C00429	Panthothenate metabolism	113.034	0.632405	5-	763100	783762	799960	751920	602312	632448	668818	655418	0	6342.9	197047	680126	722559	643933	773431	1.2011	0.000442202
108	D-4--Phosphopantothenate	C03492	Panthothenate metabolism	300.084	1.7092	5+	287645	262349	321434	312533	238777	211419	177671	207363	0	21694.1	80999.5	283661	216632	209391	300089	1.43315	0.00310752
109	Taurine	C00245	Sulfur metabolism	124.006	0.625617	5-	15150680	17783000	17762800	17329630	33390170	37861410	39300040	39711070	0	33399.4	6095764	28418100	28690230	38580725	17546215	0.454792	0.000174974
110	Hypotaurine	C00519	Sulfur metabolism	108.011	0.630736	5-	200338	215927	213905	186905	338007	387432	335134	337774	0	0	80902.7	278668	291405	337891	207121	0.612983	0.000259731
111	Thiocysteine	C01962	Sulfur metabolism	153.998	1.09243	5+	1428920	1391540	1225487	1267495	1564229	1527586	1384193	1371336	50555.8	0	1551176	1545908	1237552	1.45589e+06	1.32952e+06	0.913199	0.101905
112	5-Hydroxyindoleacetate	C05635	Indole and Tryptophan	190.054	0.656311	5-	1631244	1717060	1833503	1828822	744468	736437	941529	923388	0	0	83881.4	1334262	1219878	833928	1772941	2.12601	1.90307e-05
113	Indole	C00463	Indole and Tryptophan	116.049	1.69729	5-	20229	16058.8	17235.8	20155.9	13080	12979.8	18224.5	18299.7	0	0	5553.57	17613	14048.8	15652.2	18695.8	1.19445	0.188331
114	Indole-3-acetate	C00954	Indole and Tryptophan	176.071	1.78298	5+	145789	128202	131939	138109	102711	89752.3	108079	109222	5641.83	6221.95	24079.3	123414	134899	105395	135024	1.28112	0.00135784
115	quinolinic acid	C03722	Indole and Tryptophan	166.017	0.567687	5-	49802.8	35243.5	41481.3	58257.3	95787.4	101460	100626	78735.9	0	0	25128.7	52576.8	83560.8	98206.8	45642.1	0.464754	0.000595824
116	Glycerol 3-phosphate	C00093	Glycerophospholipid biosynthesis	171.005	0.536306	5-	648291	1167293	898106	867120	758139	908349	1084276	2394869	0	0	413768	1147004	1007493	996313	882613	0.88588	0.380643
117	Ethanolamine phosphate	C00346	Glycerophospholipid biosynthesis	140.011	0.57779	5-	92122.4	104421	91673.1	109400	214155	231923	248290	232158	0	1208.8	77422.7	164825	196541	232040	98271.9	0.423512	1.49634e-05
118	Sphingosine	C00319	Glycerophospholipid biosynthesis	300.289	1.91312	5+	1582643	763672	938619	674336	182864	1438968	1664510	2142818	247387	57276.8	20461	2285305	633701	1551739	851145	0.548511	0.470698
119	Acetylcholine	C01996	Glycerophospholipid biosynthesis	146.118	0.654422	5+	1866771	1837308	1891551	1690812	2493443	2728297	2598340	2220422	67752.6	64502.6	1140198	2403431	2077246	2.54589e+06	1.85204e+06	0.727462	0.00410699
120	CDP-choline	C00307	Glycerophospholipid biosynthesis	489.113	0.639791	5+	1359205	1775477	1530045	1290695	759828	788369	1004458	516172	0	0	531399	1130293	1564590	774098	1444625	1.8662	0.00274236
121	Choline	C00114	Glycerophospholipid biosynthesis	104.107	0.641018	5+	374082000	363116700	396306000	359328400	355437100	367307100	379956100	411267000	182294	1427964	209403400	384205600	402487000	373631600	368599350	0.986532	0.731521
122	Sphinganine 1-phosphate	C01120	Sphingolipid biosynthesis	382.27	1.90857	5+	38897.5	36110.9	26141.3	28369.4	19060.8	29280.3	32576.8	32853.7	5207.3	4132.12	31165.5	36852	14744.5	30928.6	32240.2	1.04241	0.409592
123	L-Carnitine	C00318	Carnitine and fatty acid metabolism	162.112	0.640251	5+	10135310	11225300	10895600	10845910	10978970	11315690	10960480	13822620	286068	238387	6226668	10842720	11846380	11147330	10870755	0.975189	0.249272
124	acetyl-carnitine (acyl-C2)	C02571	Carnitine and fatty acid metabolism	204.123	0.667909	5+	2721396	2456492	2619687	1919489	4820470	4669122	4351248	3549925	725336	517592	1836307	3485406	4103753	4510185	2.53809e+06	0.562746	0.00218497
125	propionyl-carnitine (acyl-C3)	C03017	Carnitine and fatty acid metabolism	218.138	0.662211	5+	538223	468731	550130	451523	1730252	1894852	1917165	1242270	13811.1	6003.2	11979	1063376	1137436	1812552	503477	0.277772	0.00412417
126	butanoyl-l-carnitine (acyl-C4)	C02862	Carnitine and fatty acid metabolism	232.154	1.70881	5+	608230	426179	542131	448173	2085816	1921537	2229998	1764324	38084.1	74864.5	762004	1153040	1015283	2.00368e+06	495152	0.247122	0.000159791
127	hexanoyl-L-carnitine (acyl-C6)	HMDB00756	Carnitine and fatty acid metabolism	260.185	1.79526	5+	187820	184197	157234	141867	206256	175590	168260	161773	57666.9	131134	172734	169788	133374	171925	170716	0.992965	0.51621
128	O-tetradecanoyl-L-carnitine (acyl-C14)	HMDB05066	Carnitine and fatty acid metabolism	372.31	1.91621	5+	709504	601820	360718	413932	76262.1	1033240	1065120	1108112	77311.7	11487.3	2240.92	816726	316442	1049180	507876	0.484069	0.322387
129	Hexadecenoyl-carnitine (acyl-C16:1)	HMDB06317	Carnitine and fatty acid metabolism	398.326	2.01182	5+	236809	106778	80841.9	90217.8	37052.7	301541	356367	364068	83709.5	19526.2	5912.5	237457	93951	328954	98497.8	0.299427	0.18143
130	O-octadecenoyl-L-carnitine (acyl-C18:1)	HMDB06351	Carnitine and fatty acid metabolism	426.356	3.67643	5+	484723	208805	180566	126464	61317.6	692775	553724	713094	184971	15468.3	2281.81	528592	82164.5	623250	194685	0.312372	0.203691
131	acyl-C18:2 (Linoleoyl-CoA)	HMDB01064	Carnitine and fatty acid metabolism	424.341	2.44859	5+	541926	158983	120888	98730.9	50951.8	939122	1230528	1510386	84413.2	10285.2	1649.94	747901	105405	1.08482e+06	139935	0.128993	0.109195
132	Pentanoate (valerate)	C00803	Saturated Fatty acids	101.059	1.73892	5-	41547.5	40632.4	44073.9	39879	40512.2	48843.5	58256.9	55989.9	0	3551.97	25371.1	45391.8	64350.9	52416.7	41089.9	0.783909	0.0984023
133	Hexanoic acid (caproate)	C01585	Saturated Fatty acids	115.075	1.74267	5-	309251	324207	309188	301193	320974	251949	293121	321228	0	13337.7	203031	301715	319884	307048	309220	1.00707	0.459152
134	Heptanoic acid	C17714	Saturated Fatty acids	129.091	1.83844	5-	103910	117552	130470	123040	146563	118003	156584	152012	0	7366.65	126949	115123	136255	149287	120296	0.805801	0.0621063
135	Octanoic acid (caprylic acid)	C06423	Saturated Fatty acids	143.107	1.98845	5-	453196	436075	475466	388530	492294	491560	521353	522676	0	10134.6	285606	496867	488615	506823	444636	0.877299	0.0254698
136	Nonanoic acid (pelargonic acid)	C01601	Saturated Fatty acids	157.122	2.07237	5-	2374261	2023772	2314727	2343822	1072073	1440051	1642882	2049484	0	8731.36	580774	2071480	2564260	1.54147e+06	2.32927e+06	1.51108	0.0322321
137	Decanoic acid (capric acid)	C01571	Saturated Fatty acids	171.138	2.14324	5-	732115	763066	849987	836056	317196	429200	556691	629346	0	5524.04	177301	655532	809523	492945	799561	1.62201	0.0140057
138	Dodecanoic acid (lauric acid)	C02679	Saturated Fatty acids	199.17	2.30783	5-	420354	543508	601562	550854	186951	279165	351478	375580	0	3224.05	108840	448780	448227	315321	547181	1.73531	0.00700317
139	Tetradecanoic acid (myristic acid)	C06424	Saturated Fatty acids	227.201	2.5427	5-	3512301	5204536	6482808	4864078	1710970	2418621	3310937	3833415	0	14336.3	761682	3889124	4613126	2864779	5034307	1.75731	0.031257
140	Hexadecanoic acid (palmitic acid)	C00249	Saturated Fatty acids	255.233	2.90395	5-	35878000	40728450	40741760	41372540	23986310	27066920	34670920	43710380	0	53732.6	7473284	36549870	38108780	30868920	40735105	1.31962	0.195233
141	Octadecanoic acid (stearic acid)	C01530	Saturated Fatty acids	283.264	3.41844	5-	34812070	35356450	35678140	36534390	29785500	32249330	32618460	34393620	0	96329	7559260	30415100	37395410	32433895	35517295	1.09507	0.0321643
142	Tetradecenoic acid (myristoleic acid)	C08322	Monounsaturated Fatty Acids	225.185	2.36004	5-	240638	324978	284509	326227	98557.5	150071	182863	211640	0	3070.61	21718.5	223048	294185	166467	304744	1.83065	0.00598326
143	Hexadecenoic acid (Palmitoleic acid)	C08362	Monounsaturated Fatty Acids	253.217	2.5777	5-	2832538	4640954	4047791	3912873	1094956	1465419	2416690	3841405	0	2292.8	255206	2850201	3554007	1.94105e+06	3980332	2.0506	0.0699218
144	Octadecenoic acid (Oleic acid)	C00712	Monounsaturated Fatty Acids	281.248	2.94316	5-	28583670	42149870	29823460	33395290	17230680	19074610	28926970	38732080	0	7942.37	4746334	29571930	31547670	24000790	31609375	1.31701	0.254942
145	Linoleic acid ((9Z,12Z)-Octadecadienoic acid)	C01595	Poly-unsaturated Fatty Acids	279.233	2.62769	5-	14942380	19607390	19464280	16742240	8910852	10256900	17474980	28407360	0	1724.85	1872611	18062740	20102380	13865940	18103260	1.30559	0.774802
146	a-Linolenic acid (Octadecatrienoic acid)	C06427	Poly-unsaturated Fatty Acids	277.217	2.45593	5-	471631	838270	670931	659983	223316	305805	550998	801080	0	0	37255.1	573826	682578	428401	665457	1.55335	0.264669
147	Arachidonic acid (Eicosatetraenoic acid)	C00219	Poly-unsaturated Fatty Acids	303.233	2.53341	5-	4813734	8177662	6548844	5157922	3094451	3274047	6217032	5973594	0	16946.1	770890	5547180	5573524	4.62382e+06	5853383	1.26592	0.226776
148	Stearidonic acid ((6Z,9Z,12Z,15Z)-Octadecatetraenoic acid)	C16300	Poly-unsaturated Fatty Acids	275.202	2.36113	5-	15522.3	19990.2	12504.4	15553.6	13221	20215.4	22300.2	40991.6	0	0	2732.32	21013.2	23699.2	21257.8	15538	0.73093	0.258951
149	Docosahexaenoic acid	C06429	Poly-unsaturated Fatty Acids	327.233	2.44501	5-	1751217	2226616	2251408	2210329	1220578	1397951	2603774	2788565	0	5196.81	207020	2156820	2338745	2.00086e+06	2.21847e+06	1.10876	0.813278
150	Adrenic acid (7,10,13,16-Docosatetraenoic acid)	C16527	Poly-unsaturated Fatty Acids	331.264	2.78897	5-	1137044	1594413	1708128	1241052	2419052	2699333	4068651	4399400	0	494.013	382674	2547155	2693444	3383992	1.41773e+06	0.418953	0.0234604
151	Eicosapentaenoic acid	C06428	Poly-unsaturated Fatty Acids	301.217	2.38124	5-	166244	192220	179515	176588	99992.6	145150	272189	227376	0	652.771	26940.1	189561	212158	186263	178051	0.955914	0.859838
152	Dihomo-gamma-linolenic acid ((8Z-11Z-14Z)-Icosatrienoic acid)	C03242	Essential fatty acids	305.248	2.71913	5-	947422	1395105	1377340	1164749	597151	660778	1171155	1312168	0	0	110649	1019885	1259518	915966	1.27104e+06	1.38765	0.229953
153	Docosapentaenoic acid ((7Z-10Z-13Z-16Z-19Z)-Docosa-7-10-13-16-19-pentaenoic acid)	C16513	Essential fatty acids	329.248	2.5642	5-	424138	532120	685695	495403	857528	1002668	1462240	1829528	0	0	129228	1048414	1035945	1232454	513761	0.41686	0.0386585
154	Undecanoic acid	C17715	Lipids	185.154	2.22185	5-	132426	153822	149023	151567	79805.3	95469.1	109453	120105	0	0	42168.3	118534	165003	102461	150295	1.46686	0.00711722
155	Glycochenodeoxycholate	C05466	Bile acids	448.307	1.76412	5-	70858.7	57499.2	45493.5	38720.4	50976.8	54324.6	74067	88128	0	0	5297.95	57925.4	60089.1	64195.8	51496.3	0.802176	0.269114
156	Taurodeoxycholate/taurochenodeoxycholate/tauroursodeoxycholate	C05463	Bile acids	498.289	1.75465	5-	47389.2	37791.3	32388.3	21326.1	31091	31650.3	44133.7	55465	0	0	3225.58	35304	35168.7	37892	35089.8	0.926048	0.488974
157	13(S)-HODE	C14762	Arachidonate metabolism	295.228	2.18079	5-	107867	135404	119713	119528	80201.2	86807.2	121109	138328	0	12923.1	20545.4	110730	132257	103958	119620	1.15066	0.402471
158	Prostaglandin A2	C05953	Arachidonate metabolism	333.21	1.76177	5-	11712.5	10754.3	10006	13419.1	6351.13	10697	9441.78	12439	0	0	5979.85	9873.62	10967	10069.4	11233.4	1.1156	0.29474
159	Prostaglandin D2/Thromboxane A2 (isobars)	C00696	Arachidonate metabolism	351.221	2.90798	5-	409262	448929	386805	459662	237822	285882	316394	377428	0	0	121484	343162	449781	301138	429095	1.42491	0.0165176
160	Leukotriene A4	C00909	Arachidonate metabolism	317.212	2.25616	5-	20781.2	23176.2	23301.2	26240.8	8976.89	14752.5	14216.3	11759.2	0	0	2239.33	18445.5	20211.4	12987.7	23238.7	1.78928	0.000810788
161	Cholesterol sulfate	C18043	Sterols	465.305	2.00998	5-	141629	109692	133520	114677	175122	200736	211723	179199	0	123170	50954.2	145299	129070	189967	124098	0.653261	0.00125396
162	2-Methyleneglutarate	C02930	Other	143.034	0.649554	5-	102179	89312.4	44660.8	124152	48008.2	32527.7	106176	25341.8	0	1313.36	25381.6	66060.5	90092.6	40267.9	95745.8	2.37772	0.186758
163	Leucocyanidin	C05906	Other	305.068	0.514869	5-	296101	278697	405583	485330	194437	214836	291223	253157	0	0	62094.4	285731	448470	233997	350842	1.49935	0.0715187
164	Methylenediurea	C06381	Other	133.074	0.650486	5+	13162700	12867100	14631040	13925980	11085980	11168300	11585540	11679420	2620.16	0	2261716	12104510	12330430	11376920	13544340	1.19051	0.00668516
165	3-Oxalomalate	C01990	Other	207.014	0.627436	5+	5070158	5135138	4264520	4040513	6775326	5579422	6304176	5982938	0	0	2130688	5204968	5349098	6143557	4667339	0.759713	0.00666314
166	2-Deoxy-alpha-D-glucoside	C03573	Other	164.067	0.574095	5+	3054921	3400782	3062493	2801976	797638	1296303	1525692	1427221	35324.2	11768.5	311244	2040269	3444485	1361762	3058707	2.24614	0.000158945
167	N-Acyl-D-mannosaminolactone	C03792	Other	205.06	1.87659	5+	375385	350169	363687	454780	97181.4	156837	173276	224510	0	20535.6	44535.1	321303	592668	165057	369536	2.23884	0.000759586
168	N6-Methyl-L-lysine	C02728	Other	161.128	0.59072	5+	359806	359106	337376	388175	345086	405232	414818	377838	3323.2	3978.61	155350	385039	448795	391535	359456	0.918067	0.244915
169	Shikimate 3-phosphate	C03175	Other	255.028	0.885572	5+	126734	107116	115952	144625	116999	122350	130522	111505	0	3006.3	126490	97954.8	108044	119674	121343	1.01394	0.734532
170	D-glucono-1,5-lactone	C00198	Other	177.04	0.621636	5-	36678.2	28181.3	43772.1	37391.3	30448.9	31846.1	37924	27424.9	0	0	4358.71	37660.9	40689	31147.5	37034.8	1.18901	0.287274
171	Catechin	C17590	Other	289.068	0.662525	5-	401136	520397	582781	595374	1872750	1364505	1470464	1388229	0	0	190831	1065198	844025	1.42935e+06	551589	0.385903	0.00166755
172	Riboflavin	C00255	Other	377.143	1.72128	5+	37618	49781.2	28185.2	61164.7	66122.4	64288.2	70585.9	63026.4	0	31307.4	15545.3	127861	173432	65205.3	43699.6	0.670185	0.0524714
173	Glucosinolate	C17260	Other	316.984	0.808175	5-	235258	260780	237203	224656	124275	154713	177612	134226	0	0	15217.3	199440	191549	144470	236230	1.63516	0.001145
174	D-Ribose 5-diphosphate	C01095	Other	308.978	0.523948	5-	149743	140498	157250	141249	121498	138867	159724	233791	0	75189.6	37492.6	166270	196924	149296	145496	0.97455	0.559478
175	S-Acylglutathione	C02589	Other	333.059	0.548626	5-	526977	478753	390774	485706	367528	452210	365857	425410	0	0	112116	439850	507519	396469	482229	1.21631	0.111081
176	9-Oxononanoic acid	C16322	Other	171.102	0.657237	5-	108794	121000	134732	134852	113444	121038	114911	90511.4	0	24731.5	35197.8	143502	143726	114177	127866	1.11989	0.156078
177	L-Noradrenaline	C00547	Other	170.081	0.66327	5+	757412	764735	694149	702746	627277	580290	711411	531691	8540.85	19588.3	353654	681550	729556	603784	730079	1.20917	0.0468693
178	N-Acetylmethionine	C02712	Other	190.054	0.656311	5-	1631244	1717060	1833503	1828822	744468	736437	941529	923388	0	0	83881.4	1334262	1219878	833928	1772941	2.12601	1.90307e-05
179	2-Oxo-7-methylthioheptanoic acid	C17220	Other	189.057	0.652437	5-	155660	192478	206230	302902	264812	214152	227702	277755	0	0	12457.2	191555	202195	246257	199354	0.809537	0.409376

## Sheet: Fig. 2b
DOX UPTAKE NCI/ADR-RES WITH OLIGOMYCIN OR ROTENONE
Veh	Oligo	Rote
29.79	420.48	478.25
32.74	465.23	499.2
26.49	406.34	225.67
29.35	416.58	211.41
25.1	191.87	204.3
22.54	419.11	302.3
28.1	428.04	534.53
35.06	574.46	425.42
28.44	364.79	498.62
23.56	357.28	460.69
24.01	286.49	584.67
24.28	437.09	544.37
		423.5
		425.2
		372.31
		353.6
		455.14

[truncated: 87 more sheets: Fig. 2d, Fig. 2e, Fig. 2g, Fig. 2h, Fig. 2i, Fig. 2j, Fig. 2k, Fig. 3a, Fig. 3b, Fig. 3c, Fig. 3d, Fig. 3e, Fig. 3f, Fig. 3g, Fig 3h, Fig. 3j, Fig. 4a, Fig. 4b, Fig. 4c, Fig. 4e …]
